# Supplementary material for: Zinc finger and SCAN domain-containing protein 18 is a potential DNA methylation-modified tumor suppressor and biomarker in breast cancer
Source: Front Endocrinol (Lausanne). 2023 May 8;14:1095604. doi: 10.3389/fendo.2023.1095604 (PMC10200902; doi:10.3389/fendo.2023.1095604)
Supplement: Supplementary file 1 [file DataSheet_1.zip]

Archive with 14 entries (14 files):
- Supplementary Material/Figure S1.pdf
- Supplementary Material/Figure S2.pdf
- Supplementary Material/Figure S3.pdf
- Supplementary Material/Figure S4.pdf
- Supplementary Material/Table S1.DOCX
- Supplementary Material/Table S10.DOCX
- Supplementary Material/Table S2.DOCX
- Supplementary Material/Table S3.DOCX
- Supplementary Material/Table S4.DOCX
- Supplementary Material/Table S5.DOCX
- Supplementary Material/Table S6.DOCX
- Supplementary Material/Table S7.DOCX
- Supplementary Material/Table S8.DOCX
- Supplementary Material/Table S9.DOCX
